# Supplementary material for: Comparison of Outcomes after Arthroscopic Rotator Cuff Repair between Elderly and Younger Patient Groups: A Systematic Review and Meta-Analysis of Comparative Studies
Source: Diagnostics (Basel). 2023 May 17;13(10):1770. doi: 10.3390/diagnostics13101770 (PMC10217625; doi:10.3390/diagnostics13101770)
Supplement: Supplementary file 1 [file diagnostics-13-01770-s001.zip]

Archive with 4 entries (3 files):
- diagnostics-2350733-supplementary/
- diagnostics-2350733-supplementary/File S1_search strategy.pdf
- diagnostics-2350733-supplementary/File S2 excluded studies.pdf
- diagnostics-2350733-supplementary/File S3 Quality of included studies.pdf
